# Supplementary material for: Identification of genes associated with cortical malformation using a transposon-mediated somatic mutagenesis screen in mice
Source: Nat Commun. 2018 Jun 27;9:2498. doi: 10.1038/s41467-018-04880-8 (PMC6021418; doi:10.1038/s41467-018-04880-8)
Supplement: Supplementary file 3 — Supplementary Data 1 [file 41467_2018_4880_MOESM3_ESM.xlsx]

## Sheet: 工作表1
PB insert in nromal migration Neuron in cortex
NMID	gene	Features of insert site	Align sequence
NM_030725.4	Syt13	synaptotagmin XIII	GTCTGCGTAGTTGATGCCTTCT
NC_000083.6	Slc3a1	neutral and basic amino acid transport protein rBAT	GTGGGTTCTCTGCCCCCATCCACCC
NC_000070.6	Rpp25l	ribonuclease P protein subunit p25-like protein isoform X1	TTCTCTGCCCCCATCCACCCCATCCTCG
NC_000075.6	Mlip	muscular LMNA-interacting protein isoform X19	ATTTGCCACCACCCAGCAATCTCTC
XM_006510158.3	Med17	mediator complex subunit 17 (Med17), transcript variant X2, mRNA	CATCTCGCAG--CCTGGCGCGCCTGGCAC
XM_006534036.3	Slc25a39	solute carrier family 25, member 39 (Slc25a39), transcript variant X3, mRNA	GGGGAGGAAGCATCTCGCAGCCT
NM_177603.3	Frat2	frequently rearranged in advanced T cell lymphomas 2 (Frat2), mRNA	CCTCACTGGGGTCCCGGTCTCTTCAGCCCAC
NC_000070.6		172631 bp at 5' side: sperm acrosome membrane-associated protein 1 isoform 1 pr...88353 bp at 3' side: 60S ribosomal protein L21-like isoform X2	TGTCTCATCCAGCCACACGTCTCT
NC_000067.6		48873 bp at 5' side: partitioning defective 3 homolog B isoform X217378 bp at 3' side: neuropilin-2 isoform 1 precursor	ACACTAGCGTGCATCCATTGAGCATCAGCTAC
NC_000067.6		3201795 bp at 5' side: dermatan-sulfate epimerase-like protein precursor620509 bp at 3' side: contactin-associated protein like 5-1 isoform X3	TGTTTTATGTCTCCTTGGGAATCCTGTTGCAA
NC_000079.6		340904 bp at 5' side: COUP transcription factor 1 isoform X22346363 bp at 3' side: arrestin domain-containing protein 3	CTTTCATTCAATGAGAGAAGTTTTCTTCTT
NC_000072.6		480137 bp at 5' side: ankyrin repeat domain-containing protein 7 isoform 11856742 bp at 3' side: potassium voltage-gated channel subfamily D member 2 prec...	AGAGAAGCAATTCTCAAAAG
NC_000071.6		39519 bp at 5' side: 14-3-3 protein eta37714 bp at 3' side: sodium/glucose cotransporter 1	TAACACAATTCAAAAATACAGTTCTG
NC_000080.6		287182 bp at 5' side: glypican-6 isoform X131237 bp at 3' side: L-dopachrome tautomerase precursor	CTTGCTGCAGCAACAGTCTCTG
NC_000076.6		791999 bp at 5' side: ZW10 interactor497645 bp at 3' side: protocadherin-15 isoform CD1-8 precursor	TGTCTTTCTGAAGAAAAGCCACTCTCGG
NC_000069.6		286639 bp at 5' side: bifunctional heparan sulfate N-deacetylase/N-sulfotransfe...362195 bp at 3' side: translocating chain-associated membrane protein 1-like 1	TCAAATAACCCATTTTGCCACCACCCACCAATCTCTC
NC_000067.6		receptor-type tyrosine-protein phosphatase C isoform X2	TCTCATCTCATCCCACACACACCCACTCA
NC_000069.6		378147 bp at 5' side: S100 calcium-binding protein, ventral prostate like159990 bp at 3' side: protein S100-A9-like	TGTGGTGAATTTCTTTATGAA
NC_000080.6		314797 bp at 5' side: bone morphogenetic protein 4 preproprotein59729 bp at 3' side: cyclin-dependent kinase inhibitor 3 isoform X1	GGGGGCGGTTCGTTCTTCCACATGTGTG
NC_000068.7		9042 bp at 5' side: homeobox protein Hox-D46356 bp at 3' side: homeobox protein Hox-D3	CTTCTCCTCACT-GGGGTTCCGGTCTCT
NC_000072.6		88317 bp at 5' side: kidney androgen-regulated protein precursor83678 bp at 3' side: uncharacterized protein LOC108169171	AAATATGTCAATTATGTGTTGGGCGTCA
NC_000071.6		88374 bp at 5' side: RIMS-binding protein 2 isoform 278109 bp at 3' side: syntaxin-2 isoform c	ATAGAAGGGGAGAGTGAAGGGAGGGAG
