# Supplementary material for: Identification of genes associated with cortical malformation using a transposon-mediated somatic mutagenesis screen in mice
Source: Nat Commun. 2018 Jun 27;9:2498. doi: 10.1038/s41467-018-04880-8 (PMC6021418; doi:10.1038/s41467-018-04880-8)
Supplement: Supplementary file 4 — Supplementary Data 2 [file 41467_2018_4880_MOESM4_ESM.xls]

## Sheet: Sheet0
© 2000-2016 QIAGEN. All rights reserved.
Categories	Diseases or Functions Annotation	p-Value	Molecules	# Molecules
Cell-To-Cell Signaling and Interaction	adhesion of nuclear matrix	1.05E-06	CDH13,DMD,ITGB3	3
Embryonic Development, Organ Development, Organ Morphology, Organismal Development	induction of lacrimal gland	4.15E-06	FGF10,HS6ST2	2
Cardiovascular System Development and Function, Cellular Function and Maintenance, Hematological Disease, Hematological System Development and Function, Tissue Development	abnormal function of dense granule in blood platelets	6.91E-06	ITGB3,RAB27B	2
Cellular Movement	infiltration by connective tissue cells	3.10E-05	DMD,ITGB3	2
Carbohydrate Metabolism, Small Molecule Biochemistry	sulfation of glycosaminoglycan	3.10E-05	CHST11,HS6ST2	2
Embryonic Development, Organ Development, Organismal Development, Tissue Development, Visual System Development and Function	development of lacrimal gland	4.55E-05	FGF10,HS6ST2	2
Embryonic Development, Organismal Development	development of head	8.93E-05	CDON,CNTN1,DSCAM,EFNA2,FGF10,HS6ST2,TRAPPC9	7
Post-Translational Modification	phosphorylation of protein	9.29E-05	CDON,CNTN1,DSCAM,EFNA2,ICK,ITGB3	6
Cellular Movement	cell movement of dermal cells	1.10E-04	EFNA2,FGF10,ITGB3	3
Developmental Disorder	hypoplasia of exocrine gland	1.17E-04	FGF10,HS6ST2	2
Cellular Assembly and Organization, Cellular Function and Maintenance	organization of cytoskeleton	1.21E-04	CDH13,CNTN1,DSCAM,EFNA2,FGF10,ICK,ITGB3,MACF1	8
Nervous System Development and Function	abnormal morphology of nervous system	1.50E-04	CDON,CNTN1,DSCAM,EFNA2,FGF10,STX1B	6
Cellular Development	differentiation of nervous system	1.72E-04	CDON,CNTN1,DMD,EFNA2,TRAPPC9	5
Tissue Development	branching of epithelial tissue	1.93E-04	FGF10,HS6ST2,ITGB3	3
Nervous System Development and Function, Organ Morphology, Organismal Development	morphology of brain	2.36E-04	CDON,CNTN1,DSCAM,EFNA2,FGF10	5
Cellular Growth and Proliferation, Tissue Development	generation of cells	2.85E-04	CDH13,CHST11,CNTN1,DMD,DSCAM,EFNA2,FGF10,ITGB3,USP9Y	9
Cellular Assembly and Organization, Cellular Function and Maintenance	microtubule dynamics	3.12E-04	CDH13,CNTN1,DSCAM,EFNA2,ICK,ITGB3,MACF1	7
Cellular Assembly and Organization, Nervous System Development and Function	fasciculation of axons	3.17E-04	CNTN1,DSCAM	2
Cellular Assembly and Organization	docking of vesicles	3.38E-04	RAB27B,STX1B	2
Cancer, Organismal Injury and Abnormalities	endometrioid carcinoma	3.45E-04	CEP152,CHST11,CNTN1,DMD,DMGDH,DSCAM,HS6ST2,ICK,ITGB3,MACF1,STX1B	11
Cellular Development, Cellular Growth and Proliferation, Connective Tissue Development and Function, Hair and Skin Development and Function, Organ Development, Tissue Development	proliferation of keratinocytes	4.58E-04	CDH13,FGF10,ITGB3	3
Cellular Development, Nervous System Development and Function	differentiation of nervous tissue cell lines	4.78E-04	CDON,ITGB3	2
Cell Morphology, Cellular Assembly and Organization, Cellular Function and Maintenance	formation of cellular protrusions	5.20E-04	CDH13,CNTN1,DSCAM,EFNA2,ICK,ITGB3	6
Cancer, Organismal Injury and Abnormalities, Reproductive System Disease	female genital tract cancer	5.27E-04	CDH13,CEP152,CHST11,CNTN1,DMD,DMGDH,DSCAM,HS6ST2,ICK,ITGB3,MACF1,STX1B	12
Cellular Movement	invasion of epithelial cell lines	5.57E-04	CDH13,ITGB3	2
Amino Acid Metabolism, Post-Translational Modification, Small Molecule Biochemistry	phosphorylation of L-tyrosine	5.70E-04	CNTN1,FGF10,ITGB3	3
Cancer, Organismal Injury and Abnormalities, Reproductive System Disease	female genital tract adenocarcinoma	6.11E-04	CEP152,CHST11,CNTN1,DMD,DMGDH,DSCAM,HS6ST2,ICK,ITGB3,MACF1,STX1B	11
Inflammatory Disease, Inflammatory Response, Skeletal and Muscular Disorders	inflammation of muscle	6.41E-04	DMD,ITGB3	2
Cellular Development	differentiation of cells	6.42E-04	CDON,CNTN1,DMD,DSCAM,EFNA2,FGF10,HS6ST2,ITGB3,TRAPPC9	9
Digestive System Development and Function, Organismal Development	abnormal morphology of incisor	6.71E-04	CDON,FGF10	2
Cell Signaling, Post-Translational Modification	tyrosine phosphorylation of protein	7.58E-04	CNTN1,EFNA2,ITGB3	3
Cancer, Organismal Injury and Abnormalities, Reproductive System Disease	tumorigenesis of reproductive tract	7.64E-04	CDH13,CEP152,CHST11,CNTN1,DMD,DMGDH,DSCAM,HS6ST2,ICK,ITGB3,MACF1,STX1B	12
Cellular Development	branching of cells	7.64E-04	DSCAM,FGF10,HS6ST2,ITGB3	4
Developmental Disorder, Hereditary Disorder, Organismal Injury and Abnormalities, Skeletal and Muscular Disorders	Compton-North congenital myopathy	8.56E-04	CNTN1	1
Developmental Disorder, Hereditary Disorder, Organismal Injury and Abnormalities, Skeletal and Muscular Disorders	Duchenne and Becker muscular dystrophy	8.56E-04	DMD	1
Developmental Disorder, Hereditary Disorder, Neurological Disease, Ophthalmic Disease, Organismal Injury and Abnormalities, Skeletal and Muscular Disorders	Duchenne muscular dystrophy, mental retardation, and absence of ERG b-wave	8.56E-04	DMD	1
Connective Tissue Disorders, Developmental Disorder, Hereditary Disorder, Neurological Disease, Organismal Injury and Abnormalities, Skeletal and Muscular Disorders	Seckel syndrome 5	8.56E-04	CEP152	1
Developmental Disorder, Endocrine System Disorders, Hereditary Disorder, Organismal Injury and Abnormalities, Reproductive System Disease	Y-linked spermatogenic failure type 1	8.56E-04	USP9Y	1
Cell Morphology, Nervous System Development and Function, Organ Morphology, Organismal Development, Tissue Morphology	abnormal morphology of Golgi interneurons	8.56E-04	CNTN1	1
Organ Morphology	abnormal morphology of hair follicle bulb	8.56E-04	FGF10	1
Tissue Morphology	abnormal morphology of submucosa	8.56E-04	FGF10	1
Developmental Disorder, Gastrointestinal Disease	aplasia of lacrimal and salivary glands	8.56E-04	FGF10	1
Developmental Disorder, Ophthalmic Disease, Organismal Injury and Abnormalities	aplasia of lacrimal gland	8.56E-04	FGF10	1
Cell Cycle	arrest in G2/M phase of skin cancer cell lines	8.56E-04	CDH13	1
Cell-To-Cell Signaling and Interaction, Skeletal and Muscular System Development and Function	attachment of smooth muscle cell lines	8.56E-04	ITGB3	1
Developmental Disorder, Hereditary Disorder, Organismal Injury and Abnormalities, Skeletal and Muscular Disorders	atypical Becker muscular dystrophy	8.56E-04	DMD	1
Connective Tissue Disorders, Developmental Disorder, Hereditary Disorder, Neurological Disease, Organismal Injury and Abnormalities, Skeletal and Muscular Disorders	autosomal recessive mental retardation type 13	8.56E-04	TRAPPC9	1
Connective Tissue Disorders, Developmental Disorder, Hereditary Disorder, Neurological Disease, Organismal Injury and Abnormalities, Skeletal and Muscular Disorders	autosomal recessive primary microcephaly type 9	8.56E-04	CEP152	1
Cancer, Cell-To-Cell Signaling and Interaction, Organismal Injury and Abnormalities	binding of Lewis lung carcinoma cells	8.56E-04	ITGB3	1
Cellular Movement, Embryonic Development	chemotaxis of endodermal cells	8.56E-04	FGF10	1
Cell-To-Cell Signaling and Interaction	deadhesion of endothelial cell lines	8.56E-04	CDH13	1
Organismal Injury and Abnormalities	delay in initiation of development of nodule	8.56E-04	HS6ST2	1
Embryonic Development, Organismal Development, Tissue Development	development of cervical loop	8.56E-04	FGF10	1
Cardiovascular System Development and Function, Cellular Assembly and Organization, Cellular Development, Cellular Growth and Proliferation, Embryonic Development, Organ Development, Organismal Development, Skeletal and Muscular System Development and Function, Tissue Development	development of costameres	8.56E-04	DMD	1
Digestive System Development and Function, Embryonic Development, Organismal Development, Tissue Development	development of primary palate	8.56E-04	CDON	1
Cellular Development, Organ Development	differentiation of tongue	8.56E-04	FGF10	1
Cardiovascular Disease, Hereditary Disorder, Organismal Injury and Abnormalities, Skeletal and Muscular Disorders	dilated cardiomyopathy 3B	8.56E-04	DMD	1
Hereditary Disorder, Metabolic Disease, Organismal Injury and Abnormalities	dimethylglycine dehydrogenase deficiency	8.56E-04	DMGDH	1
Developmental Disorder, Endocrine System Disorders, Hereditary Disorder, Neurological Disease, Organismal Injury and Abnormalities, Skeletal and Muscular Disorders	endocrine-cerebroosteodysplasia	8.56E-04	ICK	1
Organ Morphology	enlargement of esophagus	8.56E-04	CDON	1
Embryonic Development, Organismal Development, Tissue Development, Tissue Morphology	expansion of endoderm	8.56E-04	FGF10	1
Embryonic Development, Organismal Development, Tissue Development	formation of lacrimal bud	8.56E-04	FGF10	1
Embryonic Development, Organismal Development, Tissue Development	formation of mandibular cartilage	8.56E-04	FGF10	1
Cell Death and Survival	fragmentation of blood platelets	8.56E-04	ITGB3	1
Auditory and Vestibular System Development and Function, Skeletal and Muscular System Development and Function	fusion of semicircular canal	8.56E-04	FGF10	1
Hereditary Disorder, Neurological Disease, Organismal Injury and Abnormalities	generalized epilepsy with febrile seizures plus type 9	8.56E-04	STX1B	1
Connective Tissue Disorders, Developmental Disorder, Hereditary Disorder, Neurological Disease, Organismal Development, Organismal Injury and Abnormalities, Skeletal and Muscular Disorders	holoprosencephaly type 11	8.56E-04	CDON	1
Cellular Movement, Connective Tissue Development and Function	infiltration by dermal fibroblasts	8.56E-04	ITGB3	1
Connective Tissue Development and Function, Organ Morphology, Organismal Development, Skeletal and Muscular System Development and Function, Tissue Development	lack of humerus	8.56E-04	FGF10	1
Cardiovascular System Development and Function, Tissue Morphology	lack of pulmonary artery	8.56E-04	FGF10	1
Cardiovascular System Development and Function, Tissue Morphology	lack of pulmonary vein	8.56E-04	FGF10	1
Cardiovascular System Development and Function, Organismal Development	maturation of capillary vessel	8.56E-04	ITGB3	1
Embryonic Development, Organ Development, Organ Morphology, Organismal Development, Respiratory System Development and Function, Tissue Development	morphogenesis of bronchiole	8.56E-04	FGF10	1
Cellular Development, Cellular Growth and Proliferation, Reproductive System Development and Function	outgrowth of breast cell lines	8.56E-04	ITGB3	1
Cellular Development, Cellular Growth and Proliferation, Hair and Skin Development and Function	outgrowth of epithelial cell lines	8.56E-04	ITGB3	1
Tissue Development	outgrowth of organoid	8.56E-04	ITGB3	1
Cell Morphology, Cellular Function and Maintenance, Organ Morphology, Tissue Morphology	permeability of myofiber	8.56E-04	DMD	1
Cellular Development, Cellular Growth and Proliferation, Digestive System Development and Function, Hepatic System Development and Function, Organ Development, Tissue Development	proliferation of hepatoblasts	8.56E-04	FGF10	1
Tissue Development	proliferation of transitional epithelium	8.56E-04	FGF10	1
Skeletal and Muscular System Development and Function	relaxation of lower esophageal sphincter	8.56E-04	CDON	1
Cardiovascular Disease, Organismal Injury and Abnormalities	retraction of thrombus	8.56E-04	ITGB3	1
Organismal Development	secretion of tear	8.56E-04	FGF10	1
Endocrine System Disorders, Hereditary Disorder, Organismal Injury and Abnormalities, Reproductive System Disease	spermatogenic failure nonobstructive Y-linked	8.56E-04	USP9Y	1
Cell Death and Survival, Hepatic System Development and Function	survival of hepatoblasts	8.56E-04	FGF10	1
Connective Tissue Disorders, Hereditary Disorder, Organismal Injury and Abnormalities, Skeletal and Muscular Disorders, Tissue Morphology	susceptibility to hip fracture	8.56E-04	ITGB3	1
Cellular Development, Nervous System Development and Function, Tissue Development	differentiation of neurons	9.16E-04	CDON,DMD,EFNA2,TRAPPC9	4
Cell Signaling	MAPKKK cascade	9.94E-04	CDON,FGF10,ITGB3	3
Cell Morphology	abnormal morphology of plasma membrane	1.08E-03	CNTN1,DMD,STX1B	3
Cancer, Gastrointestinal Disease, Organismal Injury and Abnormalities	upper gastrointestinal tract cancer	1.16E-03	CDH13,CHST11,DMD,DSCAM,HS6ST2,ICK,RAB27B,TRAPPC9	8
Connective Tissue Development and Function, Skeletal and Muscular System Development and Function, Tissue Development	morphogenesis of bone	1.23E-03	CHST11,FGF10	2
Nervous System Development and Function, Organ Morphology, Organismal Development	abnormal morphology of brain	1.26E-03	CDON,CNTN1,EFNA2,FGF10	4
Cancer, Gastrointestinal Disease, Organismal Injury and Abnormalities	gastrointestinal carcinoma	1.29E-03	CDH13,CDON,CEP152,CHST11,CNTN1,DMD,DMGDH,DSCAM,HS6ST2,ICK,MACF1,RAB27B,TRAPPC9,USP9Y	14
Cell Morphology, Cellular Movement, Nervous System Development and Function	innervation of sensory neurons	1.35E-03	EFNA2,FGF10	2
Cell-To-Cell Signaling and Interaction, Cellular Assembly and Organization, Cellular Development, Cellular Function and Maintenance, Cellular Growth and Proliferation, Nervous System Development and Function, Tissue Development	developmental process of synapse	1.37E-03	CNTN1,DMD,ITGB3	3
Cardiovascular System Development and Function, Hematological System Development and Function	diastolic pressure	1.48E-03	CDH13,ITGB3	2
Infectious Diseases	entrance of virus	1.57E-03	EFNA2,ITGB3	2
Connective Tissue Development and Function, Embryonic Development, Organismal Development, Skeletal and Muscular System Development and Function, Tissue Development	formation of skull	1.62E-03	CDON,FGF10	2
Hematological Disease, Hereditary Disorder, Organismal Injury and Abnormalities	Glanzmann's thrombasthenia	1.71E-03	ITGB3	1
Organ Morphology, Organismal Development, Renal and Urological System Development and Function	abnormal morphology of outer medulla	1.71E-03	FGF10	1
Renal and Urological System Development and Function	abnormal morphology of urethra	1.71E-03	FGF10	1
Lipid Metabolism, Small Molecule Biochemistry	aggregation of U46619	1.71E-03	RAB27B	1
Cell-To-Cell Signaling and Interaction, Hair and Skin Development and Function	aggregation of epithelial cell lines	1.71E-03	CDH13	1
Cell Death and Survival	apoptosis of hair follicle	1.71E-03	FGF10	1
Cell Cycle	arrest in G2/M phase of squamous cell carcinoma cell lines	1.71E-03	CDH13	1
Small Molecule Biochemistry	catabolism of choline	1.71E-03	DMGDH	1
Gastrointestinal Disease, Organismal Injury and Abnormalities	cecal atresia	1.71E-03	FGF10	1
Embryonic Development, Organ Development, Organismal Development, Reproductive System Development and Function, Tissue Development	development of clitoris	1.71E-03	FGF10	1
Embryonic Development, Organismal Development, Tissue Development	development of mammary placode 4	1.71E-03	FGF10	1
Embryonic Development, Organismal Development, Tissue Development	development of pancreatic primordium	1.71E-03	FGF10	1
Cell Morphology, Cellular Assembly and Organization, Cellular Development, Cellular Function and Maintenance, Cellular Growth and Proliferation, Nervous System Development and Function, Tissue Development	development of retinothalamic projections	1.71E-03	EFNA2	1
Cellular Development, Tissue Development	differentiation of mucus neck cell	1.71E-03	FGF10	1
Cellular Assembly and Organization	docking of multivesicular bodies	1.71E-03	RAB27B	1
Infectious Diseases	entrance of West Nile virus	1.71E-03	ITGB3	1
Embryonic Development, Tissue Morphology	extension of epithelial bud	1.71E-03	FGF10	1
Embryonic Development, Organismal Development, Tissue Development	formation of mammary placode 1	1.71E-03	FGF10	1
Embryonic Development, Organismal Development, Tissue Development	formation of mammary placode 2	1.71E-03	FGF10	1
Embryonic Development, Organismal Development, Tissue Development	formation of mammary placode 5	1.71E-03	FGF10	1
Embryonic Development, Organismal Development, Tissue Development	formation of mammary ridge	1.71E-03	FGF10	1
Developmental Disorder, Ophthalmic Disease, Organismal Injury and Abnormalities	hypoplasia of lacrimal gland	1.71E-03	HS6ST2	1
Organ Morphology, Reproductive System Development and Function	lack of bulbourethral gland	1.71E-03	FGF10	1
Cardiovascular System Development and Function, Cell Morphology, Organismal Development, Tissue Morphology	morphology of microvascular endothelial cells	1.71E-03	ITGB3	1
Hematological Disease, Hereditary Disorder, Organismal Injury and Abnormalities	platelet-type bleeding disorder type 16	1.71E-03	ITGB3	1
Cellular Movement	rearrangement of epithelial cells	1.71E-03	MACF1	1
Cellular Assembly and Organization	redistribution of multivesicular bodies	1.71E-03	RAB27B	1
Cellular Function and Maintenance	regulation of trophoblast cells	1.71E-03	FGF10	1
Organ Morphology, Respiratory System Development and Function	relaxation of trachea	1.71E-03	ITGB3	1
Cellular Assembly and Organization, Cellular Compromise	retraction of cytoplasmic matrix	1.71E-03	ITGB3	1
Organismal Injury and Abnormalities	retraction of fibrin clot	1.71E-03	ITGB3	1
Cellular Compromise, Connective Tissue Development and Function, Skeletal and Muscular System Development and Function	retraction of osteoclasts	1.71E-03	ITGB3	1
Embryonic Development, Organismal Development, Tissue Morphology	size of maxillary shelf	1.71E-03	CDON	1
Carbohydrate Metabolism, Small Molecule Biochemistry	sulfation of chondroitin sulfate B	1.71E-03	CHST11	1
Cancer, Organismal Injury and Abnormalities, Tissue Morphology, Tumor Morphology	volume of secondary tumor	1.71E-03	ITGB3	1
Cell Morphology	morphology of cells	1.83E-03	CDH13,CNTN1,DMD,DSCAM,FGF10,ITGB3,RAB27B,STX1B	8
Embryonic Development, Organismal Development	morphogenesis of embryo	1.95E-03	CDON,CHST11,FGF10	3
Cardiovascular System Development and Function, Cell Morphology, Cellular Development, Organismal Development, Tissue Development	branching of endothelial cells	2.05E-03	HS6ST2,ITGB3	2
Cellular Development, Cellular Growth and Proliferation, Nervous System Development and Function, Tissue Development	development of neurons	2.12E-03	CNTN1,DMD,DSCAM,EFNA2,ITGB3	5
Tissue Morphology	remodeling of blood vessel	2.15E-03	FGF10,ITGB3	2
Skeletal and Muscular System Development and Function	relaxation of muscle	2.37E-03	CDON,ITGB3	2
Cancer, Hematological Disease, Immunological Disease, Organismal Injury and Abnormalities	hairy-cell leukemia	2.45E-03	DMGDH,DSCAM,TRAPPC9	3
Carbohydrate Metabolism, Small Molecule Biochemistry	synthesis of glycosaminoglycan	2.48E-03	CHST11,FGF10	2
Respiratory Disease	abnormality of respiratory system	2.54E-03	DSCAM,FGF10	2
Developmental Disorder, Skeletal and Muscular Disorders	Levy-Hollister syndrome	2.57E-03	FGF10	1
Digestive System Development and Function	abnormal morphology of submandibular duct	2.57E-03	FGF10	1
Cellular Assembly and Organization, Connective Tissue Development and Function, Hematological System Development and Function, Organismal Development, Tissue Morphology	abnormal quantity of dense granule	2.57E-03	RAB27B	1
Nervous System Development and Function	activation of superior colliculus	2.57E-03	EFNA2	1
Cell-To-Cell Signaling and Interaction	adhesion of osteoclast precursor cells	2.57E-03	ITGB3	1
Cell-To-Cell Signaling and Interaction	aggregation of brain cancer cell lines	2.57E-03	CDH13	1
Embryonic Development, Organismal Development	development of Harderian gland	2.57E-03	FGF10	1
Digestive System Development and Function, Embryonic Development, Organ Development, Organismal Development, Tissue Development	development of cecum	2.57E-03	FGF10	1
Cell Morphology, Cellular Assembly and Organization, Cellular Development, Cellular Function and Maintenance, Cellular Growth and Proliferation, Nervous System Development and Function, Tissue Development	development of motor axons	2.57E-03	EFNA2	1
Cellular Assembly and Organization, Hair and Skin Development and Function	distribution of melanosomes	2.57E-03	RAB27B	1
Cellular Assembly and Organization	distribution of secretory granules	2.57E-03	RAB27B	1
Developmental Disorder, Gastrointestinal Disease	hypoplasia of submandibular gland	2.57E-03	FGF10	1
Infectious Diseases	infectivity of Rhesus rotavirus	2.57E-03	ITGB3	1
Endocrine System Development and Function, Nervous System Development and Function, Organ Morphology, Organismal Development	lack of adenohypophysis	2.57E-03	FGF10	1
Organismal Development, Skeletal and Muscular System Development and Function	lack of forelimb	2.57E-03	FGF10	1
Connective Tissue Disorders, Dental Disease, Developmental Disorder, Digestive System Development and Function, Gastrointestinal Disease, Organismal Development, Skeletal and Muscular Disorders	lack of maxillary incisor	2.57E-03	CDON	1
Digestive System Development and Function, Organ Morphology, Organismal Development	lack of rectum	2.57E-03	FGF10	1
Cell Morphology, Cell-To-Cell Signaling and Interaction, Organ Morphology, Skeletal and Muscular System Development and Function, Tissue Morphology	morphology of myotendinous junctions	2.57E-03	DMD	1
Cardiovascular Disease, Organismal Injury and Abnormalities, Skeletal and Muscular Disorders	recurrent myocardial infarction	2.57E-03	ITGB3	1
Tissue Morphology	remodeling of coronary vessel	2.57E-03	ITGB3	1
Dental Disease	resorption of dentin	2.57E-03	ITGB3	1
Cell Morphology, Cellular Assembly and Organization	size of multivesicular bodies	2.57E-03	RAB27B	1
Cell Morphology, Cellular Assembly and Organization	size of vacuole	2.57E-03	ITGB3	1
Cellular Assembly and Organization, Nervous System Development and Function	turnover of synaptic vesicles	2.57E-03	STX1B	1
Behavior	visual tracking	2.57E-03	EFNA2	1
Auditory and Vestibular System Development and Function, Embryonic Development, Organ Development, Organ Morphology, Organismal Development, Tissue Development	morphogenesis of inner ear	2.71E-03	EFNA2,FGF10	2
Cellular Movement	migration of dermal cells	2.77E-03	FGF10,ITGB3	2
Organismal Development	abnormal morphology of head	3.07E-03	CDON,CNTN1,DSCAM,EFNA2,FGF10	5
Cancer, Organismal Injury and Abnormalities	melanoma	3.12E-03	CDH13,CNTN1,DMD,DMGDH,DSCAM,FGF10,HS6ST2,ICK,ITGB3,MACF1,RAB27B,TRAPPC9	12
Cancer, Organismal Injury and Abnormalities, Reproductive System Disease	tumorigenesis of genital organ	3.13E-03	CDH13,CEP152,CHST11,CNTN1,DMD,DMGDH,DSCAM,HS6ST2,ICK,ITGB3,MACF1,STX1B	12
Cellular Assembly and Organization	quantity of vesicles	3.13E-03	RAB27B,STX1B	2
Cell Signaling	cell surface receptor linked signal transduction	3.28E-03	CDON,FGF10,ITGB3	3
Cellular Movement, Hair and Skin Development and Function	cell movement of keratinocytes	3.39E-03	EFNA2,FGF10	2
Embryonic Development, Organ Development, Organismal Development, Tissue Development	development of sensory organ	3.41E-03	DSCAM,EFNA2,FGF10,HS6ST2	4
Tissue Morphology	quantity of cells	3.41E-03	CDH13,DMD,DSCAM,FGF10,ITGB3,RAB27B,STX1B	7
Carbohydrate Metabolism, Small Molecule Biochemistry	6-O-sulfation of heparan sulfate	3.42E-03	HS6ST2	1
Embryonic Development, Organ Development, Organ Morphology, Organismal Development, Reproductive System Development and Function, Tissue Development, Tissue Morphology	abnormal morphology of mammary fat pad	3.42E-03	FGF10	1
Embryonic Development, Organismal Development, Respiratory System Development and Function	bronchial development	3.42E-03	FGF10	1
Cardiovascular System Development and Function, Cell-To-Cell Signaling and Interaction	cell-cell adhesion of endothelial cell lines	3.42E-03	CDH13	1
Connective Tissue Development and Function, Tissue Development	development of white adipose tissue	3.42E-03	FGF10	1
Embryonic Development, Organismal Development, Tissue Development	formation of apical ectodermal ridge	3.42E-03	FGF10	1
Embryonic Development, Organismal Development, Tissue Development	formation of mammary placode 3	3.42E-03	FGF10	1
Digestive System Development and Function, Embryonic Development, Organ Development, Organismal Development, Tissue Development	formation of submandibular gland	3.42E-03	FGF10	1
Organismal Development, Skeletal and Muscular System Development and Function	lack of hindlimb	3.42E-03	FGF10	1
Auditory and Vestibular System Development and Function, Organ Morphology, Organismal Development	lack of inner ear	3.42E-03	FGF10	1
Embryonic Development, Organ Development, Organ Morphology, Organismal Development, Respiratory System Development and Function, Tissue Development	lack of lung	3.42E-03	FGF10	1
Endocrine System Development and Function, Organ Morphology, Organismal Development	lack of pituitary gland	3.42E-03	FGF10	1
Endocrine System Development and Function, Organ Morphology, Organismal Development	lack of thyroid gland	3.42E-03	FGF10	1
Nervous System Development and Function	lack of vestibulocochlear cranial nerve ganglion	3.42E-03	FGF10	1
Carbohydrate Metabolism	localization of polysaccharide	3.42E-03	CHST11	1
Cell-To-Cell Signaling and Interaction	metabolism of neurotransmitter receptor	3.42E-03	DMD	1
Cell Cycle, Skeletal and Muscular System Development and Function	mitogenesis of muscle cell lines	3.42E-03	FGF10	1
Embryonic Development, Organismal Development, Reproductive System Development and Function, Tissue Development	morphogenesis of genital bud	3.42E-03	FGF10	1
Cardiovascular Disease, Organismal Injury and Abnormalities, Skeletal and Muscular Disorders	nonfatal myocardial infarction	3.42E-03	ITGB3	1
Dermatological Diseases and Conditions, Organismal Injury and Abnormalities	petechia	3.42E-03	ITGB3	1
Cellular Growth and Proliferation, Tissue Development	proliferation of epithelial precursor cells	3.42E-03	FGF10	1
Cancer, Organismal Injury and Abnormalities, Respiratory Disease, Tissue Morphology, Tumor Morphology	volume of lung tumor	3.42E-03	ITGB3	1
Cell Morphology	abnormal morphology of cells	3.44E-03	CNTN1,DMD,DSCAM,FGF10,ITGB3,STX1B	6
Cancer, Organismal Injury and Abnormalities	genitourinary carcinoma	3.49E-03	CDH13,CEP152,CHST11,CNTN1,DMD,DMGDH,DSCAM,HS6ST2,ICK,ITGB3,MACF1,STX1B	12
Cancer, Hematological Disease, Immunological Disease, Organismal Injury and Abnormalities	lymphocytic leukemia	3.54E-03	DMGDH,DSCAM,ICK,TRAPPC9	4
Cancer, Gastrointestinal Disease, Organismal Injury and Abnormalities	gastrointestinal adenocarcinoma	3.60E-03	CDH13,CDON,CEP152,CHST11,CNTN1,DMD,DMGDH,DSCAM,HS6ST2,ICK,MACF1,TRAPPC9,USP9Y	13
Cancer, Organismal Injury and Abnormalities	abdominal adenocarcinoma	3.64E-03	CDH13,CDON,CEP152,CHST11,CNTN1,DMD,DMGDH,DSCAM,HS6ST2,ICK,ITGB3,MACF1,STX1B,TRAPPC9,USP9Y	15
Digestive System Development and Function, Embryonic Development, Organismal Development	development of palate	3.72E-03	CDON,FGF10	2
Cell Death and Survival	cell death of carcinoma cell lines	3.74E-03	CDON,DMGDH,ITGB3	3
Respiratory System Development and Function	abnormal morphology of respiratory system	3.79E-03	CDON,DMD,FGF10	3
Cardiovascular System Development and Function, Cellular Development, Cellular Function and Maintenance, Cellular Growth and Proliferation, Organismal Development, Tissue Development	proliferation of endothelial cells	4.02E-03	CDH13,FGF10,ITGB3	3
Cardiovascular System Development and Function, Organismal Development, Visual System Development and Function	neovascularization of eye	4.07E-03	CDH13,ITGB3	2
Cellular Growth and Proliferation, Connective Tissue Development and Function, Tissue Development	proliferation of connective tissue cells	4.10E-03	CDH13,FGF10,HS6ST2,ITGB3	4
Respiratory Disease	abnormal circulation in lung	4.27E-03	FGF10	1
Organ Morphology, Skeletal and Muscular System Development and Function	abnormal morphology of hypaxial muscle	4.27E-03	FGF10	1
Organ Morphology, Organismal Development, Renal and Urological System Development and Function	abnormal morphology of inner medulla	4.27E-03	FGF10	1
Cardiovascular System Development and Function, Tissue Morphology	abnormal morphology of pulmonary trunk	4.27E-03	FGF10	1
Auditory and Vestibular System Development and Function, Organ Morphology, Organismal Development	abnormal morphology of small otic capsule	4.27E-03	FGF10	1
Cell-To-Cell Signaling and Interaction	attachment of brain cancer cell lines	4.27E-03	CDH13	1
Cardiovascular System Development and Function, Cell-To-Cell Signaling and Interaction	attachment of vascular endothelial cells	4.27E-03	ITGB3	1
Cell-To-Cell Signaling and Interaction	binding of astrocytes	4.27E-03	ITGB3	1
Embryonic Development, Organ Development, Organismal Development, Reproductive System Development and Function, Tissue Development	development of seminal vesicle	4.27E-03	FGF10	1
Cellular Development, Tissue Development	differentiation of basal cells	4.27E-03	FGF10	1
Nervous System Development and Function	establishment of blood-brain barrier	4.27E-03	DMD	1
Cell-To-Cell Signaling and Interaction, Cellular Assembly and Organization, Cellular Development, Cellular Function and Maintenance, Cellular Growth and Proliferation, Nervous System Development and Function, Tissue Development	formation of inhibitory synapse	4.27E-03	CNTN1	1
Nervous System Development and Function, Organ Development	function of central pattern generator	4.27E-03	DSCAM	1
Embryonic Development, Organismal Development, Tissue Morphology	lack of otic vesicle	4.27E-03	FGF10	1
Organ Morphology, Organismal Development, Reproductive System Development and Function	lack of prostate gland	4.27E-03	FGF10	1
Digestive System Development and Function, Organ Morphology, Organismal Development	lack of submandibular gland	4.27E-03	FGF10	1
Auditory and Vestibular System Development and Function, Connective Tissue Development and Function, Organ Morphology, Organismal Development, Skeletal and Muscular System Development and Function, Tissue Development	lack of superior semicircular canal	4.27E-03	FGF10	1
Cellular Assembly and Organization, Cellular Function and Maintenance	localization of nucleus	4.27E-03	DMD	1
Cellular Movement	migration of osteoclast precursor cells	4.27E-03	ITGB3	1
Cellular Development, Cellular Growth and Proliferation, Embryonic Development, Organismal Development, Tissue Development	proliferation of endodermal cells	4.27E-03	FGF10	1
Cell Death and Survival, Cellular Development, Cellular Function and Maintenance	self-renewal of breast cancer cell lines	4.27E-03	ITGB3	1
Auditory and Vestibular System Development and Function, Connective Tissue Development and Function, Organ Morphology, Organismal Development, Skeletal and Muscular System Development and Function, Tissue Development	size of horizontal semicircular canal	4.27E-03	FGF10	1
Cellular Movement	migration of prostate cancer cell lines	4.29E-03	CDH13,ITGB3	2
Cell Morphology, Cell-To-Cell Signaling and Interaction	morphology of intercellular junctions	4.36E-03	DMD,STX1B	2
Cell Morphology, Cellular Assembly and Organization, Cellular Development, Cellular Function and Maintenance, Cellular Growth and Proliferation, Nervous System Development and Function, Tissue Development	neuritogenesis	4.48E-03	CNTN1,DSCAM,EFNA2,ITGB3	4
Cell Signaling	smoothened signaling pathway	4.66E-03	CDON,FGF10	2
Cancer, Gastrointestinal Disease, Organismal Injury and Abnormalities	colon adenocarcinoma	4.87E-03	CDH13,CDON,CEP152,CNTN1,DMD,DMGDH,DSCAM,HS6ST2,ICK,MACF1,TRAPPC9,USP9Y	12
Cell-To-Cell Signaling and Interaction	adhesion of epithelial cells	4.89E-03	CDH13,ITGB3	2
Cell-To-Cell Signaling and Interaction	aggregation of cells	4.93E-03	CDH13,ITGB3,RAB27B	3
Cancer, Organismal Injury and Abnormalities	breast or ovarian carcinoma	5.05E-03	CEP152,CNTN1,DMD,DMGDH,DSCAM,HS6ST2,MACF1,STX1B	8
Connective Tissue Development and Function, Organismal Development, Skeletal and Muscular System Development and Function, Tissue Development	abnormal morphology of basisphenoid bone foramen	5.13E-03	CDON	1
Embryonic Development, Organismal Development, Tissue Morphology	abnormal morphology of hindgut	5.13E-03	FGF10	1
Embryonic Development, Organismal Development, Reproductive System Development and Function, Tissue Morphology	abnormal morphology of urogenital sinus	5.13E-03	FGF10	1
Digestive System Development and Function, Organ Development, Organ Morphology, Tissue Development	branching of submandibular gland	5.13E-03	FGF10	1
Cellular Movement	dissemination of prostate cancer cell lines	5.13E-03	CDH13	1
Auditory and Vestibular System Development and Function, Connective Tissue Development and Function, Organ Morphology, Organismal Development, Skeletal and Muscular System Development and Function, Tissue Development	lack of posterior semicircular canal	5.13E-03	FGF10	1
Connective Tissue Development and Function, Organ Morphology, Organismal Development, Skeletal and Muscular System Development and Function, Tissue Development	lack of radius	5.13E-03	FGF10	1
Connective Tissue Development and Function, Organ Morphology, Organismal Development, Skeletal and Muscular System Development and Function, Tissue Development	lack of ulna	5.13E-03	FGF10	1
Cell Signaling, Molecular Transport, Vitamin and Mineral Metabolism	localization of Ca2+	5.13E-03	ITGB3	1
Carbohydrate Metabolism, Small Molecule Biochemistry	modification of heparan sulfate proteoglycan	5.13E-03	HS6ST2	1
Embryonic Development, Organismal Development, Tissue Development	morphogenesis of endoderm	5.13E-03	FGF10	1
Embryonic Development, Organ Development, Organismal Development, Renal and Urological System Development and Function, Tissue Development	morphogenesis of metanephros	5.13E-03	FGF10	1
Cancer, Organismal Injury and Abnormalities, Reproductive System Disease	onset of tumorigenesis of mammary tumor	5.13E-03	ITGB3	1
Cardiovascular System Development and Function, Cellular Development, Cellular Growth and Proliferation, Connective Tissue Development and Function, Hematological System Development and Function, Hematopoiesis, Lymphoid Tissue Structure and Development, Organismal Development, Skeletal and Muscular System Development and Function, Tissue Development	osteoclastogenesis of peripheral blood monocytes	5.13E-03	ITGB3	1
Carbohydrate Metabolism, Molecular Transport, Small Molecule Biochemistry	quantity of chondroitin sulfate	5.13E-03	CHST11	1
Cancer, Organismal Injury and Abnormalities, Respiratory Disease, Tissue Morphology	quantity of pulmonary metastasis	5.13E-03	ITGB3	1
Cardiovascular System Development and Function	revascularization	5.13E-03	CDH13	1
Developmental Disorder, Organismal Injury and Abnormalities, Reproductive System Disease	congenital malformation of genital organs	5.20E-03	FGF10,USP9Y	2
Cancer, Organismal Injury and Abnormalities	angiogenesis of tumor	5.60E-03	HS6ST2,ITGB3	2
Organ Morphology, Skeletal and Muscular System Development and Function	abnormal morphology of skeletal muscle	5.85E-03	DMD,FGF10	2
Cancer, Dermatological Diseases and Conditions, Organismal Injury and Abnormalities	malignant cutaneous melanoma cancer	5.93E-03	CDH13,CNTN1,DMD,DMGDH,DSCAM,FGF10,HS6ST2,ICK,MACF1,RAB27B,TRAPPC9	11
Digestive System Development and Function, Organismal Development	abnormal morphology of short incisor	5.98E-03	FGF10	1
Cardiovascular System Development and Function, Hematological System Development and Function	diastolic pressure of left ventricle	5.98E-03	ITGB3	1
Cellular Development, Skeletal and Muscular System Development and Function, Tissue Development	differentiation of skeletal muscle satellite cells	5.98E-03	CDON	1
Embryonic Development, Organismal Development, Tissue Development	formation of limb bud	5.98E-03	FGF10	1
Embryonic Development, Organismal Development, Tissue Development	formation of otic vesicle	5.98E-03	FGF10	1
Auditory and Vestibular System Development and Function, Connective Tissue Development and Function, Embryonic Development, Organ Development, Organ Morphology, Organismal Development, Skeletal and Muscular System Development and Function, Tissue Development	morphogenesis of semicircular canal	5.98E-03	FGF10	1
Cell Morphology	polarity of epithelial cell lines	5.98E-03	CDH13	1
Cell Morphology	polarity of tumor cell lines	5.98E-03	CDH13	1
Cellular Movement, Embryonic Development	cell movement of embryonic cells	6.02E-03	FGF10,ITGB3	2
Cellular Development, Cellular Growth and Proliferation, Connective Tissue Development and Function, Tissue Development	cell proliferation of fibroblasts	6.10E-03	FGF10,HS6ST2,ITGB3	3
Cellular Function and Maintenance, Molecular Transport	exocytosis by cells	6.19E-03	RAB27B,STX1B	2
Cardiovascular System Development and Function	development of vasculature	6.61E-03	CDH13,CDON,FGF10,HS6ST2,ITGB3	5
Cell Morphology, Embryonic Development, Nervous System Development and Function, Organ Development, Organ Morphology, Organismal Development, Tissue Development, Tissue Morphology, Visual System Development and Function	abnormal morphology of amacrine cells	6.83E-03	DSCAM	1
Digestive System Development and Function, Endocrine System Development and Function, Organ Morphology, Organismal Development	abnormal morphology of small pancreas	6.83E-03	FGF10	1
Cell-To-Cell Signaling and Interaction, Hematological System Development and Function, Hematopoiesis	binding of megakaryocytes	6.83E-03	ITGB3	1
Cellular Compromise, Organismal Injury and Abnormalities, Skeletal and Muscular Disorders, Tissue Morphology	degeneration of myotube	6.83E-03	DMD	1
Cellular Assembly and Organization, Nervous System Development and Function	docking of synaptic vesicles	6.83E-03	STX1B	1
Cellular Movement, Reproductive System Development and Function	migration of prostate cell lines	6.83E-03	CDH13	1
Cell Morphology	morphology of prostate cell lines	6.83E-03	CDH13	1
Cell-To-Cell Signaling and Interaction, Nervous System Development and Function	paired-pulse inhibition	6.83E-03	STX1B	1
Cellular Assembly and Organization, Cellular Function and Maintenance	secretion of exosomes	6.83E-03	RAB27B	1
Cancer, Organismal Injury and Abnormalities	cancer of cells	7.15E-03	CDH13,CDON,DMD,DMGDH,DSCAM,HS6ST2,ICK,MACF1,RAB27B,STX1B	10
Cell-To-Cell Signaling and Interaction	attachment of cells	7.27E-03	CDH13,ITGB3	2
Embryonic Development, Organismal Development, Skeletal and Muscular System Development and Function	morphogenesis of limb	7.55E-03	CHST11,FGF10	2
Cellular Assembly and Organization	formation of cytoskeleton	7.56E-03	CDH13,DMD,ITGB3	3
Cell-To-Cell Signaling and Interaction, Nervous System Development and Function	AMPA mediated synaptic current	7.68E-03	STX1B	1
Auditory and Vestibular System Development and Function, Organ Morphology, Organismal Development	abnormal morphology of ampullary crest	7.68E-03	FGF10	1
Connective Tissue Development and Function, Organ Morphology, Organismal Development, Skeletal and Muscular System Development and Function, Tissue Development	abnormal morphology of premaxilla	7.68E-03	CDON	1
Cellular Development, Cellular Growth and Proliferation, Reproductive System Development and Function	arrest in proliferation of breast cell lines	7.68E-03	ITGB3	1
Carbohydrate Metabolism, Drug Metabolism, Small Molecule Biochemistry	binding of heparan sulfate	7.68E-03	HS6ST2	1
Digestive System Development and Function, Embryonic Development, Organismal Development	development of secondary palate	7.68E-03	FGF10	1
Endocrine System Disorders, Gastrointestinal Disease, Organismal Injury and Abnormalities	fibrosis of pancreas	7.68E-03	FGF10	1
Cancer, Endocrine System Disorders, Gastrointestinal Disease, Organismal Injury and Abnormalities	growth of islet cell tumor	7.68E-03	ITGB3	1
Embryonic Development, Organismal Development, Tissue Morphology	lack of limb bud	7.68E-03	FGF10	1
Embryonic Development, Organismal Development, Tissue Morphology	lack of maxillary shelf	7.68E-03	CDON	1
Organ Morphology, Reproductive System Development and Function	lack of seminal vesicle	7.68E-03	FGF10	1
Cellular Development, Cellular Growth and Proliferation	outgrowth of breast cancer cell lines	7.68E-03	ITGB3	1
Cellular Development, Cellular Growth and Proliferation, Renal and Urological System Development and Function, Tissue Development	proliferation of urothelial cells	7.68E-03	FGF10	1
Cardiovascular System Development and Function, Tissue Morphology	relaxation of pulmonary artery	7.68E-03	ITGB3	1
Cellular Assembly and Organization, Cellular Function and Maintenance	release of exosomes	7.68E-03	RAB27B	1
Cancer, Organismal Injury and Abnormalities, Reproductive System Disease	endometrial carcinoma	7.82E-03	CDH13,CEP152,CHST11,CNTN1,DMD,DSCAM,ICK,ITGB3	8
Cellular Movement	cell movement of brain cancer cell lines	7.84E-03	CDH13,ITGB3	2
Embryonic Development, Organ Development, Organismal Development, Reproductive System Development and Function, Tissue Development	development of penis	8.53E-03	FGF10	1
Cellular Assembly and Organization, Cellular Function and Maintenance, Molecular Transport	exocytosis of dense-core vesicles	8.53E-03	RAB27B	1
Cellular Assembly and Organization	generation of actin stress fibers	8.53E-03	ITGB3	1
Post-Translational Modification	heterodimerization of protein	8.53E-03	CDON	1
Connective Tissue Development and Function, Skeletal and Muscular System Development and Function, Tissue Development	morphogenesis of viscerocranium	8.53E-03	CHST11	1
Cell Morphology, Cell-To-Cell Signaling and Interaction, Cellular Assembly and Organization, Cellular Development, Cellular Function and Maintenance, Cellular Growth and Proliferation, Nervous System Development and Function, Skeletal and Muscular System Development and Function, Tissue Development	morphology of neuromuscular junctions	8.53E-03	DMD	1
Organ Morphology, Reproductive System Development and Function	paleness of placenta	8.53E-03	ITGB3	1
Cellular Assembly and Organization, Cellular Function and Maintenance	secretion of dense granule	8.53E-03	RAB27B	1
Cell Cycle	senescence of brain cancer cell lines	8.53E-03	ITGB3	1
Organismal Survival	survival of organism	8.87E-03	CNTN1,DMD,DSCAM,ITGB3	4
Cell Morphology, Nervous System Development and Function, Tissue Morphology	abnormal morphology of neurons	9.36E-03	CNTN1,DSCAM,STX1B	3
Cell Death and Survival, Skeletal and Muscular Disorders	cell death of myofiber	9.38E-03	DMD	1
Embryonic Development, Organismal Development, Tissue Development	formation of prostatic bud	9.38E-03	FGF10	1
Cellular Growth and Proliferation, Organismal Development	growth of Candida albicans ATCC 90028	9.38E-03	FGF10	1
Connective Tissue Disorders, Hematological Disease	neonatal alloimmune thrombocytopenia	9.38E-03	ITGB3	1
Cellular Assembly and Organization	sorting of multivesicular bodies	9.38E-03	RAB27B	1
Cardiovascular System Development and Function, Organismal Development	vascularization of hindlimb	9.38E-03	CDH13	1
Cell Morphology	sprouting	9.65E-03	DSCAM,HS6ST2,ITGB3	3
Cell-To-Cell Signaling and Interaction, Molecular Transport, Small Molecule Biochemistry	secretion of neurotransmitter	9.66E-03	RAB27B,STX1B	2
Organismal Functions	weakness	9.66E-03	CDON,CNTN1	2
Connective Tissue Development and Function, Tissue Development	development of connective tissue	9.90E-03	CHST11,FGF10,ITGB3	3
Cardiovascular System Development and Function, Organismal Development	vasculogenesis	1.01E-02	CDH13,FGF10,HS6ST2,ITGB3	4
Cell Morphology, Digestive System Development and Function, Organ Morphology, Organismal Development, Tissue Morphology	abnormal morphology of gastric chief cells	1.02E-02	FGF10	1
Organ Morphology, Organismal Development, Respiratory System Development and Function	abnormal morphology of nasal septum	1.02E-02	CDON	1
Embryonic Development, Nervous System Development and Function, Organismal Development, Tissue Development	development of otic vesicle	1.02E-02	FGF10	1
Cellular Function and Maintenance, Molecular Transport	exocytosis by pheochromocytoma cell lines	1.02E-02	RAB27B	1
Cellular Growth and Proliferation, Organismal Development	growth of Bacillus subtilis subsp. spizizenii	1.02E-02	FGF10	1
Cellular Growth and Proliferation, Organismal Development	growth of Escherichia coli 25922	1.02E-02	FGF10	1
Developmental Disorder, Organismal Injury and Abnormalities, Renal and Urological Disease, Reproductive System Disease	hypospadia	1.02E-02	FGF10	1
Cellular Assembly and Organization	intraciliary transport	1.02E-02	ICK	1
Cellular Movement, Connective Tissue Development and Function	migration of dermal fibroblasts	1.02E-02	ITGB3	1
Nervous System Development and Function, Organ Morphology, Organismal Development	thickness of cerebral cortex	1.02E-02	DSCAM	1
Embryonic Development, Nervous System Development and Function, Organ Development, Organismal Development, Tissue Development	development of cerebral cortex	1.05E-02	CDON,TRAPPC9	2
Hematological System Development and Function, Inflammatory Response, Tissue Morphology	quantity of phagocytes	1.09E-02	CDH13,DMD,ITGB3	3
Cell Cycle	arrest in G2 phase of brain cancer cell lines	1.11E-02	CDH13	1
Cellular Movement, Hematological Disease, Humoral Immune Response, Immunological Disease, Inflammatory Disease, Inflammatory Response, Respiratory Disease	experimentally induced airway hyperresponsiveness	1.11E-02	CDH13	1
Cellular Growth and Proliferation, Organismal Development	growth of Pseudomonas aeruginosa	1.11E-02	FGF10	1
Amino Acid Metabolism, Small Molecule Biochemistry	metabolism of glycine	1.11E-02	DMGDH	1
Cellular Movement, Renal and Urological System Development and Function	migration of mesangial cells	1.11E-02	ITGB3	1
Cell-To-Cell Signaling and Interaction, Cellular Assembly and Organization, Cellular Function and Maintenance, Molecular Transport	priming of synaptic vesicles	1.11E-02	STX1B	1
Cellular Development, Cellular Growth and Proliferation, Connective Tissue Development and Function, Tissue Development	proliferation of adipoblasts	1.11E-02	FGF10	1
Cellular Development, Cellular Growth and Proliferation, Connective Tissue Development and Function, Skeletal and Muscular System Development and Function, Tissue Development	proliferation of osteoclast precursor cells	1.11E-02	ITGB3	1
Hair and Skin Development and Function, Organismal Injury and Abnormalities	re-epithelialization of wound	1.11E-02	ITGB3	1
Organismal Injury and Abnormalities	Bleeding	1.11E-02	CDON,ITGB3,RAB27B	3
Organismal Survival	neonatal death	1.14E-02	CDON,DSCAM,FGF10	3
Cardiovascular System Development and Function, Cellular Movement	migration of vascular endothelial cells	1.16E-02	CDH13,ITGB3	2
Connective Tissue Development and Function, Skeletal and Muscular System Development and Function, Tissue Development	abnormal morphology of bone	1.18E-02	CDON,FGF10,ITGB3	3
Cell-To-Cell Signaling and Interaction, Nervous System Development and Function	GABA-mediated receptor currents	1.19E-02	STX1B	1
Embryonic Development, Organismal Development, Tissue Morphology	abnormal morphology of Wolffian duct	1.19E-02	FGF10	1
Reproductive System Development and Function	acrosome reaction of sperm	1.19E-02	STX1B	1
Cell Morphology	elongation of tumor cell lines	1.19E-02	CDH13	1
Cellular Development	epithelial-mesenchymal transition of hepatoma cell lines	1.19E-02	ITGB3	1
Digestive System Development and Function, Embryonic Development, Organ Development, Organ Morphology, Organismal Development, Tissue Development	morphogenesis of salivary gland	1.19E-02	FGF10	1
Nervous System Development and Function	sensorimotor gating	1.19E-02	EFNA2	1
Carbohydrate Metabolism, Connective Tissue Development and Function, Skeletal and Muscular System Development and Function, Small Molecule Biochemistry, Tissue Development	synthesis of chondroitin sulfate	1.19E-02	CHST11	1
Nervous System Development and Function, Organ Morphology, Organismal Development	abnormal morphology of telencephalon	1.21E-02	CDON,EFNA2	2
Developmental Disorder, Gastrointestinal Disease	congenital anomaly of mouth	1.21E-02	CDON,FGF10	2
Cellular Movement	cellular infiltration	1.26E-02	CDH13,DMD,ITGB3	3
Embryonic Development, Organ Development, Organismal Development, Tissue Development, Visual System Development and Function	formation of eye	1.26E-02	DSCAM,FGF10,HS6ST2	3
Auditory and Vestibular System Development and Function, Organ Morphology, Organismal Development	abnormal morphology of utricle	1.28E-02	FGF10	1
Cell-To-Cell Signaling and Interaction, Skeletal and Muscular System Development and Function	adhesion of smooth muscle cells	1.28E-02	ITGB3	1
Cell Morphology, Reproductive System Development and Function	cell spreading of gonadal cell lines	1.28E-02	ITGB3	1
Cellular Development, Connective Tissue Development and Function, Tissue Development	differentiation of white adipocytes	1.28E-02	FGF10	1
Connective Tissue Development and Function, Embryonic Development, Organismal Development, Skeletal and Muscular System Development and Function, Tissue Development	formation of craniofacial skeleton	1.28E-02	CDON	1
Connective Tissue Disorders, Skeletal and Muscular Disorders	osteosclerosis	1.28E-02	ITGB3	1
Organismal Functions, Organismal Injury and Abnormalities, Tissue Morphology	healing of wound	1.29E-02	FGF10,ITGB3	2
Cancer, Gastrointestinal Disease, Organismal Injury and Abnormalities	oral squamous cell carcinoma	1.29E-02	CDH13,RAB27B	2
Embryonic Development, Organ Development, Organismal Development, Skeletal and Muscular System Development and Function, Tissue Development	development of striated muscle	1.32E-02	CDON,DMD	2
Connective Tissue Disorders, Developmental Disorder, Organismal Development, Skeletal and Muscular Disorders	congenital malformation of face	1.36E-02	CDON,FGF10	2
Cardiovascular Disease, Organismal Injury and Abnormalities, Skeletal and Muscular Disorders	ST-elevation myocardial infarction	1.36E-02	ITGB3	1
Auditory and Vestibular System Development and Function, Organ Morphology, Organismal Development	abnormal morphology of saccule	1.36E-02	FGF10	1
Cellular Development, Cellular Growth and Proliferation, Hair and Skin Development and Function	arrest in growth of epithelial cell lines	1.36E-02	ITGB3	1
Cellular Assembly and Organization	binding of cytoskeleton	1.36E-02	ITGB3	1
Cellular Compromise, Organismal Injury and Abnormalities, Skeletal and Muscular Disorders, Tissue Morphology	degeneration of myofiber	1.36E-02	DMD	1
Cellular Assembly and Organization, Nervous System Development and Function	formation of myelin sheath	1.36E-02	CNTN1	1
Cardiovascular System Development and Function, Organismal Development, Tissue Morphology	quantity of capillary vessel	1.36E-02	ITGB3	1
Cancer, Organismal Injury and Abnormalities	recurrence of tumor	1.36E-02	ITGB3	1
Hematological System Development and Function, Organismal Functions	coagulation of blood	1.42E-02	ITGB3,RAB27B	2
Cellular Development, Cellular Growth and Proliferation, Digestive System Development and Function, Hepatic System Development and Function, Organ Development	proliferation of liver cells	1.42E-02	FGF10,ITGB3	2
Organismal Injury and Abnormalities, Reproductive System Disease	bleeding of uterus	1.45E-02	ITGB3	1
Organismal Injury and Abnormalities, Respiratory Disease, Skeletal and Muscular Disorders	herniation of diaphragm	1.45E-02	FGF10	1
Cell-To-Cell Signaling and Interaction, Cellular Movement	initiation of chemoattraction of cells	1.45E-02	FGF10	1
Skeletal and Muscular Disorders	injury of muscle	1.45E-02	DMD	1
Immunological Disease	passive cutaneous anaphylaxis	1.45E-02	RAB27B	1
Organismal Injury and Abnormalities, Tissue Morphology	quantity of lesion	1.46E-02	DMD,ITGB3	2
Developmental Disorder, Hereditary Disorder, Neurological Disease, Organismal Injury and Abnormalities	familial mental retardation	1.47E-02	DMD,TRAPPC9	2
Cancer, Endocrine System Disorders, Organismal Injury and Abnormalities, Reproductive System Disease	ovarian adenocarcinoma	1.49E-02	CEP152,DMGDH,HS6ST2,MACF1,STX1B	5
Cell Morphology, Cellular Assembly and Organization, Cellular Function and Maintenance	reorganization of cytoskeleton	1.52E-02	FGF10,ITGB3	2
Hair and Skin Development and Function, Organ Morphology	abnormal morphology of hair shaft	1.53E-02	FGF10	1
Cell-To-Cell Signaling and Interaction, Nervous System Development and Function	contact repulsion	1.53E-02	EFNA2	1
Cellular Development, Embryonic Development, Organismal Development, Tissue Development	differentiation of endoderm	1.53E-02	FGF10	1
Cardiovascular System Development and Function, Organismal Development	sprouting angiogenesis	1.53E-02	CDH13	1
Cardiovascular System Development and Function, Hematological System Development and Function	systolic pressure of left ventricle	1.53E-02	ITGB3	1
Cell Signaling	small GTPase mediated signal transduction	1.53E-02	CDH13,CDON	2
Cancer, Gastrointestinal Disease, Organismal Injury and Abnormalities	gastroesophageal cancer	1.56E-02	CHST11,DMD,DSCAM,HS6ST2,ICK,TRAPPC9	6
Cell-To-Cell Signaling and Interaction	intercellular communication	1.57E-02	EFNA2,FGF10	2
Cancer, Organismal Injury and Abnormalities	squamous-cell carcinoma	1.57E-02	CDH13,CDON,DMD,DMGDH,DSCAM,HS6ST2,MACF1,RAB27B,STX1B	9
Cell-To-Cell Signaling and Interaction, Hematological System Development and Function, Inflammatory Response	aggregation of blood platelets	1.61E-02	ITGB3,RAB27B	2
Organismal Development	size of body	1.61E-02	CDON,CNTN1,FGF10,STX1B	4
Cell Morphology, Nervous System Development and Function, Organ Morphology, Organismal Development, Tissue Morphology	abnormal morphology of granule cells	1.61E-02	CNTN1	1
Hair and Skin Development and Function, Organ Morphology	color of fur	1.61E-02	RAB27B	1
Cell-mediated Immune Response, Cellular Movement, Hematological System Development and Function, Hematopoiesis, Immune Cell Trafficking	migration of thymocytes	1.61E-02	ITGB3	1
Connective Tissue Development and Function, Skeletal and Muscular System Development and Function	remodeling of bone	1.64E-02	EFNA2,ITGB3	2
Auditory and Vestibular System Development and Function, Cell Morphology, Organ Morphology, Organismal Development	abnormal morphology of stereocilia bundles	1.70E-02	FGF10	1
Organ Morphology	abnormal morphology of thin skin	1.70E-02	FGF10	1
Cellular Movement	chemotaxis of breast cancer cell lines	1.70E-02	ITGB3	1
Amino Acid Metabolism, Lipid Metabolism, Molecular Transport, Small Molecule Biochemistry	concentration of GABA	1.70E-02	EFNA2	1
Carbohydrate Metabolism, Small Molecule Biochemistry	consumption of D-glucose	1.70E-02	FGF10	1
Cellular Development, Cellular Growth and Proliferation	expansion of tumor cell lines	1.70E-02	CDH13	1
Cellular Function and Maintenance	homeostasis of muscle cells	1.70E-02	DMD	1
Digestive System Development and Function	morphogenesis of embryonic gastrointestinal tract	1.70E-02	FGF10	1
Behavior	social withdrawal	1.70E-02	EFNA2	1
Hematological System Development and Function, Inflammatory Response, Tissue Morphology	quantity of macrophages	1.72E-02	DMD,ITGB3	2
Connective Tissue Development and Function, Organ Morphology, Organismal Development, Skeletal and Muscular System Development and Function, Tissue Development	abnormal morphology of basisphenoid bone	1.78E-02	CDON	1
Digestive System Development and Function, Organismal Development	abnormal morphology of molar tooth	1.78E-02	FGF10	1
Connective Tissue Development and Function, Organ Morphology, Organismal Development, Skeletal and Muscular System Development and Function, Tissue Development	abnormal morphology of scapula	1.78E-02	FGF10	1
Cell Death and Survival, Gastrointestinal Disease, Hepatic System Disease, Organismal Injury and Abnormalities	apoptosis of hepatic stellate cells	1.78E-02	ITGB3	1
Nervous System Development and Function, Organismal Development, Skeletal and Muscular System Development and Function	coordination of limb	1.78E-02	CNTN1	1
Cell-To-Cell Signaling and Interaction, Cellular Assembly and Organization, Cellular Development, Cellular Function and Maintenance, Cellular Growth and Proliferation, Nervous System Development and Function, Tissue Development	maturation of synapse	1.78E-02	ITGB3	1
Cancer, Gastrointestinal Disease, Organismal Injury and Abnormalities	gastroesophageal adenocarcinoma	1.83E-02	CHST11,DMD,HS6ST2,ICK,TRAPPC9	5
Cell Morphology	size of cells	1.84E-02	DMD,ITGB3,RAB27B	3
Embryonic Development, Nervous System Development and Function, Organ Development, Organismal Development, Tissue Development	formation of brain	1.85E-02	CDON,CNTN1,TRAPPC9	3
Digestive System Development and Function, Organismal Development	abnormal morphology of palate	1.87E-02	FGF10	1
Cardiovascular Disease, Organismal Injury and Abnormalities, Skeletal and Muscular Disorders	arrhythmogenic right ventricular dysplasia	1.87E-02	DMD	1
Cell-To-Cell Signaling and Interaction, Nervous System Development and Function	miniature inhibitory postsynaptic current	1.87E-02	STX1B	1
Digestive System Development and Function, Organismal Development	secretion of saliva	1.87E-02	FGF10	1
Cellular Growth and Proliferation	arrest in proliferation of cells	1.89E-02	CDH13,ITGB3	2
Cancer, Organismal Injury and Abnormalities, Reproductive System Disease	breast or ovarian cancer	1.90E-02	CEP152,CNTN1,DMD,DMGDH,DSCAM,HS6ST2,MACF1,STX1B	8
Cell-To-Cell Signaling and Interaction	cell-cell adhesion	1.92E-02	CDH13,CDON	2
Organismal Survival	organismal death	1.92E-02	CDON,CNTN1,DMD,DSCAM,FGF10,ITGB3,STX1B	7
Cell Morphology, Renal and Urological System Development and Function	cell spreading of kidney cell lines	1.95E-02	ITGB3	1
Cellular Assembly and Organization, Cellular Function and Maintenance	formation of actin cytoskeleton	1.95E-02	ITGB3	1
Cellular Assembly and Organization, Hematopoiesis	formation of proplatelets	1.95E-02	RAB27B	1
Embryonic Development, Organ Development, Organismal Development, Reproductive System Development and Function, Tissue Development	formation of prostate gland	1.95E-02	FGF10	1
Free Radical Scavenging, Molecular Transport	release of superoxide	1.95E-02	ITGB3	1
Cell-To-Cell Signaling and Interaction, Skeletal and Muscular System Development and Function	binding of smooth muscle cells	2.04E-02	ITGB3	1
Cell Morphology, Cellular Development, Cellular Growth and Proliferation, Embryonic Development, Tissue Development	branching of epithelial cells	2.04E-02	FGF10	1
Cancer, Gastrointestinal Disease, Organismal Injury and Abnormalities	hyperplasia of goblet cells	2.04E-02	CDH13	1
Nervous System Development and Function, Organ Morphology, Organismal Development	morphology of cerebral cortex	2.05E-02	CDON,DSCAM	2
Cellular Movement	chemotaxis of cells	2.07E-02	CDH13,FGF10,ITGB3	3
Cell Death and Survival	apoptosis of lung cancer cell lines	2.09E-02	CDON,DMGDH	2
Organismal Development	size of head	2.09E-02	DSCAM,FGF10	2
Cardiovascular Disease, Developmental Disorder, Organismal Injury and Abnormalities	dextrocardia	2.12E-02	FGF10	1
Cardiovascular Disease, Hereditary Disorder, Organismal Injury and Abnormalities, Skeletal and Muscular Disorders	familial dilated cardiomyopathy	2.12E-02	DMD	1
Organ Development, Reproductive System Development and Function	function of uterus	2.12E-02	ITGB3	1
Cellular Assembly and Organization, Nervous System Development and Function	recycling of synaptic vesicles	2.12E-02	STX1B	1
Cell-To-Cell Signaling and Interaction, Nervous System Development and Function	synaptic transmission of pyramidal neurons	2.12E-02	DMD	1
Connective Tissue Development and Function, Organismal Development, Skeletal and Muscular System Development and Function, Tissue Development	abnormal morphology of skull	2.14E-02	CDON,FGF10	2
Cancer, Endocrine System Disorders, Organismal Injury and Abnormalities, Reproductive System Disease	adenosquamous ovarian cancer	2.18E-02	DMGDH,HS6ST2,MACF1,STX1B	4
Embryonic Development, Organismal Development, Tissue Morphology	abnormality of trophoblast giant cells	2.20E-02	ITGB3	1
Cellular Development	epithelial-mesenchymal transition of epithelial cell lines	2.20E-02	ITGB3	1
Cellular Development, Cellular Growth and Proliferation, Embryonic Development, Organ Development, Organismal Development, Skeletal and Muscular System Development and Function, Tissue Development	formation of myofiber	2.20E-02	DMD	1
Hereditary Disorder, Organismal Injury and Abnormalities	autosomal recessive disease	2.25E-02	CEP152,CNTN1,ICK,TRAPPC9	4
Nervous System Development and Function, Organ Morphology, Organismal Development	abnormal morphology of molecular layer of cerebellum	2.29E-02	CNTN1	1
Cellular Development, Cellular Growth and Proliferation, Reproductive System Development and Function	proliferation of prostate cell lines	2.29E-02	FGF10	1
Digestive System Development and Function, Organ Morphology, Organismal Development	abnormal morphology of tongue	2.37E-02	FGF10	1
Embryonic Development, Organ Development, Organismal Development, Respiratory System Development and Function, Tissue Development	alveologenesis of lung	2.37E-02	FGF10	1
Cell-To-Cell Signaling and Interaction	binding of breast cancer cell lines	2.37E-02	ITGB3	1
Cell-To-Cell Signaling and Interaction, Hematological System Development and Function, Inflammatory Response	binding of monocytes	2.37E-02	ITGB3	1
Cellular Development, Cellular Growth and Proliferation, Nervous System Development and Function	proliferation of oligodendrocyte precursor cells	2.37E-02	CNTN1	1
Cellular Development, Cellular Growth and Proliferation, Hair and Skin Development and Function	proliferation of epithelial cell lines	2.38E-02	FGF10,ITGB3	2
Cancer, Gastrointestinal Disease, Organismal Injury and Abnormalities	gastric cancer	2.44E-02	DMD,DSCAM,HS6ST2,ICK,TRAPPC9	5
Embryonic Development, Organismal Development, Tissue Morphology	abnormal morphology of embryonic tissue	2.52E-02	CDON,FGF10,ITGB3	3
Digestive System Development and Function, Organ Morphology, Organismal Development, Tissue Morphology	abnormal morphology of intestinal epithelium	2.54E-02	FGF10	1
Cellular Assembly and Organization, Nervous System Development and Function, Tissue Morphology	abnormal quantity of synaptic vesicles	2.54E-02	STX1B	1
Organ Morphology, Skeletal and Muscular System Development and Function	contraction of skeletal muscle	2.54E-02	DMD	1
Endocrine System Disorders, Hematological Disease	hypocalcemia	2.54E-02	ITGB3	1
Endocrine System Development and Function, Molecular Transport, Small Molecule Biochemistry	quantity of adiponectin	2.54E-02	CDH13	1
Cell Cycle, Cellular Assembly and Organization, DNA Replication, Recombination, and Repair	replication of centriole	2.54E-02	CEP152	1
Cancer, Gastrointestinal Disease, Organismal Injury and Abnormalities	gastrointestinal tract cancer	2.55E-02	CDH13,CDON,CEP152,CHST11,CNTN1,DMD,DMGDH,DSCAM,HS6ST2,ICK,MACF1,RAB27B,STX1B,TRAPPC9,USP9Y	15
Hematological System Development and Function, Organismal Development, Tissue Morphology	quantity of blood	2.56E-02	ITGB3,RAB27B	2
Cancer, Endocrine System Disorders, Gastrointestinal Disease, Organismal Injury and Abnormalities	pancreatic tumor	2.58E-02	CDON,CNTN1,DMD,DSCAM,HS6ST2,ITGB3,TRAPPC9	7
Cell-To-Cell Signaling and Interaction	adhesion of prostate cancer cell lines	2.62E-02	ITGB3	1
Cancer, Organismal Injury and Abnormalities, Reproductive System Disease	adenocarcinoma in endometrium	2.65E-02	CEP152,CHST11,CNTN1,DMD,DSCAM,ICK,ITGB3	7
Nervous System Development and Function, Organ Morphology, Organismal Development	abnormal morphology of thalamus	2.71E-02	EFNA2	1
Cellular Development, Cellular Growth and Proliferation, Connective Tissue Development and Function, Skeletal and Muscular System Development and Function, Tissue Development	development of chondrocytes	2.71E-02	CHST11	1
Cell Morphology	morphology of prostate cancer cell lines	2.71E-02	CDH13	1
Cell-To-Cell Signaling and Interaction, Molecular Transport, Small Molecule Biochemistry	secretion of 5-hydroxytryptamine	2.71E-02	RAB27B	1
Embryonic Development, Endocrine System Development and Function, Organ Development, Organismal Development, Tissue Development	thyroid gland development	2.71E-02	FGF10	1
Cardiovascular Disease, Organismal Injury and Abnormalities	unstable angina	2.71E-02	ITGB3	1
Cell Signaling	Rac protein signal transduction	2.79E-02	CDH13	1
Cell Morphology, Connective Tissue Development and Function, Skeletal and Muscular System Development and Function, Tissue Development, Tissue Morphology	abnormal morphology of osteoclasts	2.79E-02	ITGB3	1
Cardiovascular System Development and Function, Organismal Development	formation of capillary vessel	2.79E-02	ITGB3	1
Cellular Development, Cellular Growth and Proliferation	proliferation of exocrine cells	2.79E-02	FGF10	1
Embryonic Development, Organismal Development	specification of midline axis	2.79E-02	FGF10	1
Cardiovascular Disease, Cardiovascular System Development and Function, Organ Morphology, Organismal Development	mass of left ventricle	2.87E-02	ITGB3	1
Cardiovascular System Development and Function, Cell Death and Survival	survival of vascular endothelial cells	2.87E-02	CDH13	1
Cellular Movement, Hematological System Development and Function, Immune Cell Trafficking, Inflammatory Response	transmigration of neutrophils	2.87E-02	ITGB3	1
Gene Expression	transcription	2.90E-02	CDH13,CDON,CNTN1,DMD,FGF10,ITGB3	6
Cellular Movement	migration of breast cancer cell lines	2.92E-02	FGF10,ITGB3	2
Cell-To-Cell Signaling and Interaction	clustering of cells	2.96E-02	CDH13	1
Inflammatory Disease	multiorgan inflammation	2.96E-02	ITGB3	1
Hair and Skin Development and Function, Organ Morphology	quantity of hair follicle	2.96E-02	FGF10	1
Cell-To-Cell Signaling and Interaction, Cellular Compromise, Cellular Function and Maintenance, Hematological System Development and Function, Inflammatory Response	respiratory burst of neutrophils	2.96E-02	ITGB3	1
Cell Death and Survival	apoptosis of carcinoma cell lines	2.96E-02	CDON,DMGDH	2
Cardiovascular System Development and Function, Tissue Morphology	abnormal morphology of blood vessel	2.99E-02	CDON,FGF10	2
Embryonic Development, Tissue Development	branching morphogenesis of epithelial tubule	3.04E-02	FGF10	1
Cellular Development, Nervous System Development and Function	differentiation of oligodendrocyte precursor cells	3.04E-02	CNTN1	1
