# Supplementary material for: Identification of genes associated with cortical malformation using a transposon-mediated somatic mutagenesis screen in mice
Source: Nat Commun. 2018 Jun 27;9:2498. doi: 10.1038/s41467-018-04880-8 (PMC6021418; doi:10.1038/s41467-018-04880-8)
Supplement: Supplementary file 6 — Supplementary Data 4 [file 41467_2018_4880_MOESM6_ESM.xlsx]

## Sheet: PB-screen
patient	Algorithm	Detected Gene	Location	Neucleotide change	Amino acid change	Ref. count (AD)	Mutant count(AC)	phastConsElements46way	genomicSuperDups	1000g2012apr_asn	snp137NonFlagged	LJB23_SIFT_score	LJB23_SIFT_score_converted	LJB23_SIFT_pred	LJB23_Polyphen2_HDIV_score	LJB23_Polyphen2_HDIV_pred	LJB23_Polyphen2_HVAR_score	LJB23_Polyphen2_HVAR_pred	LJB23_LRT_score	LJB23_LRT_score_converted	LJB23_LRT_pred	LJB23_MutationTaster_score	LJB23_MutationTaster_score_converted	LJB23_MutationTaster_pred	LJB23_MutationAssessor_score	LJB23_MutationAssessor_score_converted	LJB23_MutationAssessor_pred	LJB23_FATHMM_score	LJB23_FATHMM_score_converted	LJB23_FATHMM_pred	LJB23_RadialSVM_score	LJB23_RadialSVM_score_converted	LJB23_RadialSVM_pred	LJB23_LR_score	LJB23_LR_pred	LJB23_GERP++	LJB23_PhyloP	LJB23_SiPhy
FCD2	virmid	Dscam	41514622	c.A3269C	p.Y1090S	92	14	Score=483;Name=lod=122	NA	NA	NA	0.7	0.3	T	0	B	0	B	0.004	0.998	N	0.847	0.153	N	-1.355	0.364	N	0.47	0.38	T	-1.025	0.244	T	0.037	T	5.21	2.087	4.355
	virmid	Trappc9	141407828	c.T1025C	p.V342A	94	2	Score=482;Name=lod=121	NA	NA	NA	0.27	0.73	T	0.998	D	0.964	D	0	1	D	1	1	D	1.555	0.616	L	.	.	.	-0.613	0.347	T	0.296	T	4.96	2	13.983
	virmid	Trappc9	141445247	c.A823C	p.T275P	116	13	Score=251;Name=lod=14	NA	NA	NA	.	.	.	.	.	.	.	.	.	.	0.999	0.001	N	0	0.481	N	.	.	.	-1.073	0.233	T	0.031	T	-3.29	-0.815	2.73
	virmid	Fat3	92616485	c.A12863C	p.N4288T	138	20	Score=460;Name=lod=99	NA	NA	NA	0.21	0.79	T	0.908	P	0.492	P	.	.	.	1	1	D	2.195	0.672	M	-2.48	0.49	D	0.35	0.557	D	0.68	D	5.64	2.149	15.857
	virmid	Fat3	92616488	c.T12866C	p.L4289P	120	17	Score=460;Name=lod=99	NA	NA	NA	0.22	0.78	T	0.016	B	0.022	B	.	.	.	1	1	D	1.105	0.577	L	-3.04	0.511	D	-0.027	0.493	T	0.606	D	4.52	2.149	11.024
	virmid	Cntn1	41333274	c.G1333T	p.V445F	91	6	Score=515;Name=lod=165	NA	NA	NA	0.36	0.64	T	0.009	B	0.021	B	0.009	0.996	N	0.764	0.764	D	0.74	0.546	N	-0.25	0.407	T	-0.831	0.293	T	0.161	T	4.98	2.689	9.891
	virmid	Cntn1	41386954	c.G1963A	p.A655T	79	2	Score=500;Name=lod=143	NA	NA	NA	0.13	0.87	T	0.993	D	0.951	D	0	1	D	1	1	D	2.35	0.685	M	0.33	0.385	T	-0.291	0.427	T	0.399	T	5.2	2.576	19.114
FCD3	virmid	Dscam	41514622	c.A3269C	p.Y1090S	116	19	Score=483;Name=lod=122	NA	NA	NA	0.7	0.3	T	0	B	0	B	0.004	0.998	N	0.847	0.153	N	-1.355	0.364	N	0.47	0.38	T	-1.025	0.244	T	0.037	T	5.21	2.087	4.355
	virmid	Dscam	41514605	c.C3286A	p.Q1096K	115	15	Score=547;Name=lod=222	NA	NA	NA	0.38	0.62	T	0.285	B	0.131	B	0.008	0.996	N	0.859	0.859	D	0.625	0.536	N	0.49	0.379	T	-0.941	0.266	T	0.119	T	5.21	2.582	19.182
	virmid	Dscam	41514614	c.G3277A	p.E1093K	128	10	Score=547;Name=lod=222	NA	NA	NA	0.19	0.81	T	0.729	P	0.128	B	0	1	D	1	1	D	2.08	0.662	M	0.37	0.384	T	-0.808	0.298	T	0.16	T	5.21	2.582	19.182
	virmid	Trappc9	140743354	c.T3397G	p.W1133G	35	2	Score=510;Name=lod=157	NA	NA	NA	.	.	.	.	.	.	.	.	.	.	1	1	D	0.55	0.529	N	.	.	.	-0.632	0.342	T	0.237	T	4.93	1.842	13.771
	virmid	Trappc9	141445247	c.A823C	p.T275P	100	14	Score=251;Name=lod=14	NA	NA	NA	.	.	.	.	.	.	.	.	.	.	0.999	0.001	N	0	0.481	N	.	.	.	-1.073	0.233	T	0.031	T	-3.29	-0.815	2.73
	virmid	Fat3	92616485	c.A12863C	p.N4288T	116	11	Score=460;Name=lod=99	NA	NA	NA	0.21	0.79	T	0.908	P	0.492	P	.	.	.	1	1	D	2.195	0.672	M	-2.48	0.49	D	0.35	0.557	D	0.68	D	5.64	2.149	15.857
	virmid	Fat3	92616488	c.T12866C	p.L4289P	99	12	Score=460;Name=lod=99	NA	NA	NA	0.22	0.78	T	0.016	B	0.022	B	.	.	.	1	1	D	1.105	0.577	L	-3.04	0.511	D	-0.027	0.493	T	0.606	D	4.52	2.149	11.024
FCD4	virmid	CEP152	49034180	c.G3785T	p.C1262F	159	4	Score=565;Name=lod=264	NA	NA	NA	0	1	D	1	D	0.999	D	0	1	D	1	1	D	2.125	0.666	M	-0.3	0.409	T	-0.02	0.495	T	0.506	D	5.93	2.805	20.337
	Mutect	Dscam	41514622	c.A3269C	p.Y1090S	85	24	Score=483;Name=lod=122	NA	NA	NA	0.7	0.3	T	0	B	0	B	0.004	0.998	N	0.847	0.153	N	-1.355	0.364	N	0.47	0.38	T	-1.025	0.244	T	0.037	T	5.21	2.087	4.355
	virmid	Fat3	92616485	c.A12863C	p.N4288T	121	8	Score=460;Name=lod=99	NA	NA	NA	0.21	0.79	T	0.908	P	0.492	P	.	.	.	1	1	D	2.195	0.672	M	-2.48	0.49	D	0.35	0.557	D	0.68	D	5.64	2.149	15.857
	virmid	Fat3	92616488	c.T12866C	p.L4289P	111	6	Score=460;Name=lod=99	NA	NA	NA	0.22	0.78	T	0.016	B	0.022	B	.	.	.	1	1	D	1.105	0.577	L	-3.04	0.511	D	-0.027	0.493	T	0.606	D	4.52	2.149	11.024

## Sheet: MTOR
patient	Algorithm	Detected Gene	Location	Neucleotide change	Amino acid change	Ref. count (AD)	Mutant count(AC)	phastConsElements46way	genomicSuperDups	1000g2012apr_asn	snp137NonFlagged	LJB23_SIFT_score	LJB23_SIFT_score_converted	LJB23_SIFT_pred	LJB23_Polyphen2_HDIV_score	LJB23_Polyphen2_HDIV_pred	LJB23_Polyphen2_HVAR_score	LJB23_Polyphen2_HVAR_pred	LJB23_LRT_score	LJB23_LRT_score_converted	LJB23_LRT_pred	LJB23_MutationTaster_score	LJB23_MutationTaster_score_converted	LJB23_MutationTaster_pred	LJB23_MutationAssessor_score	LJB23_MutationAssessor_score_converted	LJB23_MutationAssessor_pred	LJB23_FATHMM_score	LJB23_FATHMM_score_converted	LJB23_FATHMM_pred	LJB23_RadialSVM_score	LJB23_RadialSVM_score_converted	LJB23_RadialSVM_pred	LJB23_LR_score	LJB23_LR_pred	LJB23_GERP++	LJB23_PhyloP	LJB23_SiPhy
FCD1	Mutect	MTOR	11184573	c.C6644T	p.S2215F	131	5	Score=502;Name=lod=146	NA	NA	NA	0	1	D	0.984	D	0.824	P	0	1	D	1	1	D	2.14	0.667	M	-1.17	0.441	T	0.199	0.533	D	0.577	D	5.8	2.761	18.296
	virmid	TP53	7572980	c.A733C	p.T245P	272	32	Score=436;Name=lod=79	NA	NA	NA	1	0	T	0.002	B	0.009	B	0.117	0.941	N	0.883	0.883	D	1.05	0.572	L	-5.6	0.607	D	0.418	0.569	D	0.863	D	1.9	0.143	4.246
FCD3	Mutect	MTOR	11184573	c.C6644A	p.S2215Y	120	5	Score=502;Name=lod=146	NA	NA	NA	0	1	D	0.984	D	0.876	P	0	1	D	1	1	D	2.83	0.727	M	-1.17	0.441	T	0.424	0.57	D	0.655	D	5.8	2.761	18.296
	Mutect	PTEN	89692944	c.G428A	p.G143D	203	4	Score=767;Name=lod=1744	NA	NA	NA	.	.	.	0.946	P	0.658	P	0	1	D	1	1	D	2.12	0.665	M	-1.94	0.47	D	0.318	0.552	D	0.657	D	5.22	2.411	18.778
	virmid	GSK3A	42740808	c.G616C	p.A206P	122	10	Score=595;Name=lod=350	NA	NA	NA	0.02	0.98	D	1	D	0.995	D	0	1	D	1	1	D	1.395	0.602	L	-0.17	0.404	T	-0.317	0.421	T	0.358	T	4.94	2.456	17.309
	virmid	TSC2	2121865	c.G2027C	p.G676A	124	13	NA	NA	NA	NA	0.61	0.39	T	0.174	B	0.132	B	0.041	0.979	N	1	0	N	0.895	0.559	L	-2.14	0.477	D	-0.707	0.324	T	0.423	T	4.43	2.551	9.48
	virmid	TSC2	2135003	c.C4344A	p.N1448K	325	22	Score=493;Name=lod=134	NA	NA	NA	0.71	0.29	T	0.997	D	0.98	D	0	1	D	1	1	D	1.5	0.612	L	-3.31	0.521	D	0.412	0.568	D	0.789	D	4.28	1.191	9.354
FCD4	virmid	PRKCE	46203646	c.T491G	p.V164G	113	12	Score=666;Name=lod=680	NA	NA	NA	0	1	D	0.975	D	0.873	P	0	1	D	1	1	D	2.14	0.667	M	-1.94	0.47	D	0.52	0.586	D	0.692	D	4.47	2.004	14.211
	virmid	PRKCZ	1990991	c.A295C	p.T99P	99	8	Score=325;Name=lod=28	NA	NA	NA	0.02	0.98	D	0	B	0.001	B	0.001	1	D	1	1	D	0	0.481	N	-2.58	0.494	D	-0.618	0.346	T	0.379	T	2.61	0.332	6.647
FCD5	virmid	TP53	7572980	c.A733C	p.T245P	292	44	Score=436;Name=lod=79	NA	NA	NA	1	0	T	0.002	B	0.009	B	0.117	0.941	N	0.883	0.883	D	1.05	0.572	L	-5.6	0.607	D	0.418	0.569	D	0.863	D	1.9	0.143	4.246
